# Supplementary material for: ﻿Primulinascutellifolia, a new species of Gesneriaceae from southern Vietnam
Source: PhytoKeys. 2021 Dec 13;187:15–21. doi: 10.3897/phytokeys.187.77856 (PMC8688406; doi:10.3897/phytokeys.187.77856)
Supplement: XML Treatment for Primulina scutellifolia [file phytokeys.187.77856-treatment1.xml]

<!DOCTYPE tp:taxon-treatment
  PUBLIC "-//TaxonX//DTD Taxonomic Treatment Publishing DTD v0 20100105//EN" "tax-treatment-NSO.dtd">
<tp:taxon-treatment xmlns:tp="http://www.plazi.org/taxpub"><tp:treatment-meta><kwd-group><label>Taxon classification</label><kwd>
              <named-content content-type="kingdom">Plantae</named-content>
            </kwd><kwd>
              <named-content content-type="order">Lamiales</named-content>
            </kwd><kwd>
              <named-content content-type="family">Gesneriaceae</named-content>
            </kwd></kwd-group><mixed-citation publication-type="journal"><person-group><name><surname>Vu</surname><given-names>Ngoc Long</given-names></name><name><surname>Nguyen</surname><given-names>Tran Quoc Trung</given-names></name><name><surname>Tran</surname><given-names>Gioi</given-names></name><name><surname>Nguyen</surname><given-names>Quoc Dat</given-names></name><name><surname>Luu</surname><given-names>Hong Truong</given-names></name></person-group><article-title>﻿<italic><tp:taxon-name><tp:taxon-name-part taxon-name-part-type="genus" reg="Primulina">Primulina</tp:taxon-name-part><tp:taxon-name-part taxon-name-part-type="species" reg="scutellifolia">scutellifolia</tp:taxon-name-part></tp:taxon-name></italic>, a new species of <tp:taxon-name><tp:taxon-name-part taxon-name-part-type="family">Gesneriaceae</tp:taxon-name-part></tp:taxon-name> from southern Vietnam</article-title><source>PhytoKeys</source><day>13</day><month>12</month><year>2021</year><volume>187</volume><fpage>15</fpage><lpage>21</lpage><pub-id pub-id-type="doi">10.3897/phytokeys.187.77856</pub-id></mixed-citation></tp:treatment-meta><tp:nomenclature><label>﻿</label><tp:taxon-name>
            <object-id xmlns:xlink="http://www.w3.org/1999/xlink" content-type="arpha" xlink:type="simple">107D78C5-F584-5AB8-A76D-BB0C8226BFD2</object-id>
            <tp:taxon-name-part taxon-name-part-type="genus" reg="Primulina">Primulina</tp:taxon-name-part>
            <tp:taxon-name-part taxon-name-part-type="species" reg="scutellifolia">scutellifolia</tp:taxon-name-part>
            <object-id xmlns:xlink="http://www.w3.org/1999/xlink" content-type="ipni" xlink:type="simple">urn:lsid:ipni.org:names:77234377-1</object-id>
          </tp:taxon-name><tp:taxon-authority>Luu, N.L.Vu &amp; T.Q.T.Nguyen</tp:taxon-authority><tp:taxon-status xmlns:xlink="http://www.w3.org/1999/xlink" xlink:type="simple">sp. nov.</tp:taxon-status><xref ref-type="fig" rid="F1">Figure 1</xref></tp:nomenclature><tp:treatment-sec sec-type="material" id="SECID0E4HAC"><title>Type.</title><p>Vietnam. Khanh Hoa Province, Khanh Vinh District, Son Thai Commune, <named-content xmlns:xlink="http://www.w3.org/1999/xlink" content-type="dwc:verbatimCoordinates" xlink:type="simple"><named-content content-type="geo-json" specific-use="{&#34;type&#34;:&#34;Point&#34;,&#34;coordinates&#34;:[108.725000,12.194167]}" id="NCID0EIIAC" xlink:type="simple">12°11'39"N, 108°43'30"E</named-content></named-content>, at ca. 1485 m elevation, 01 November 2013, <italic>Luu Hong Truong</italic> KH0945 (holotype SGN!; isotypes SGN!; PHH!; VNMN!).</p></tp:treatment-sec><tp:treatment-sec sec-type="diagnosis" id="SECID0EPIAC"><title>Diagnosis.</title><p><italic><tp:taxon-name><tp:taxon-name-part taxon-name-part-type="genus" reg="Primulina">Primulina</tp:taxon-name-part><tp:taxon-name-part taxon-name-part-type="species" reg="scutellifolia">scutellifolia</tp:taxon-name-part></tp:taxon-name></italic> differs from other congeners in having scutellate leaves.</p><fig id="F1" position="float" orientation="portrait"><object-id xmlns:xlink="http://www.w3.org/1999/xlink" content-type="doi" xlink:type="simple">10.3897/phytokeys.187.77856.figure1</object-id><object-id xmlns:xlink="http://www.w3.org/1999/xlink" content-type="arpha" xlink:type="simple">6C6836B4-AD19-50AB-B6F6-10DCD5B1C4E0</object-id><label>Figure 1.</label><caption><p><italic><tp:taxon-name><tp:taxon-name-part taxon-name-part-type="genus" reg="Primulina">Primulina</tp:taxon-name-part><tp:taxon-name-part taxon-name-part-type="species" reg="scutellifolia">scutellifolia</tp:taxon-name-part></tp:taxon-name></italic><bold>A, B</bold> habit <bold>C</bold> inflorescence <bold>D</bold> leaf blade <bold>E</bold> leaf blade, abaxial surface <bold>F</bold> petiole <bold>G</bold> flower, longitudinal dissection <bold>H</bold> corolla, abaxial lip <bold>I</bold> staminodes <bold>J</bold> anthers <bold>K</bold> opened anther <bold>L</bold> stigma <bold>M</bold> opened fruit <bold>N</bold> calyx lobes, abaxial surface <bold>O</bold> calyx lobes, adaxial surface <bold>P</bold> fruit, cross section <bold>Q</bold> seeds.</p></caption><graphic xmlns:xlink="http://www.w3.org/1999/xlink" xlink:href="phytokeys-187-015-g001.jpg" position="float" orientation="portrait" xlink:type="simple" id="oo_622374.jpg"><uri content-type="original_file" xlink:type="simple">https://binary.pensoft.net/fig/622374</uri></graphic></fig></tp:treatment-sec><tp:treatment-sec sec-type="description" id="SECID0EYKAC"><title>Description.</title><p>Herb, perennial, rosulate, acaulescent. Rhizome terete, woody, to 9 cm long, 3 mm in diameter. Leave 3–13, all basal; petioles cylindrical, appressed downwards tomentose, 6–9 cm long, 0,3 cm in diameter; leaf bade scutellate, 3–5.5 cm long, 2–4 cm wide, adaxially glabrous, shining, plain dark green or dark green with yellowish-greenish spots, leathery, abaxially pale green, reticulate-foveate, sparsely strigose; margins serrate; apex obtuse; base slightly sinuate; venation sunken adaxially, prominent and strigose abaxially; lateral veins 4–6 paired. Inflorescences cymose, axillary, 1–3 flowered. Peduncle reddish brown or greenish, 10–12 cm long, 2–3 mm in diameter, sparsely hirsute. Bracts narrowly triangular, ca 2–3 mm long, ca. 0.5 mm wide at base, same color with peduncle. Calyx 5-lobed from base; lobes equal, lanceolate-oblong 8–10 mm long, 1–2 mm wide, abaxially reddish brown to light green and sparsely glandular hairy, adaxially yellowish green, margin entire, apex acute. Corolla infundibuliform, 4–5 cm long, 1–1.2 cm in diameter at mouth, ca. 0.5 cm in diameter at base, white, violet or white at base and gradually turning to violet towards the apex, outside sparsely glandular hairy, inside smooth and with two yellow stripes on lower part of the corolla. Limb distinctly 2-lipped; upper lip 2-lobed, lobes broadly ovate, 3.5–4 mm long × 7–8 mm wide; lower lip 3-lobed, central lobe orbicular, 7–8 mm long × 7–8 mm wide, lateral ones broadly ovate, 7–8 mm long × 8–9 mm wide. Stamens 2; filaments 29–32 mm long, adnate to the corolla tube base for 16–18 mm, free part 13– 14 mm long and slightly curved, apically sparsely glandular hairy; anthers fused by their entire adaxial surfaces, elliptic, ca. 3 mm long, yellowish. Staminodes 3, linear, translucent; apex capitate, yellowish, glabrous, lateral ones 19–21 mm long, adnate to the corolla for 15–16 mm, free part 4–5 mm long, middle one 16–17 mm long, ca. 1 mm long, adnate to the corolla tube base for 16 mm. Disc ca. 1 mm high, slightly 5-lobed. Ovary linear, 3–3.5 cm long, ca. 2 mm in diameter at base, glabrous on basal 1/2, glandular hairy on apical 1/2. Stigma of only lower lip developing, translucent white, trapeziform, finely hairy, with emarginated apex. Capsule linear, slightly falcate, oblique in relation to the pedicel, reddish brown or greenish and turning to light yellowish, sparsely hairy on the apical part, 65–70 mm long, 5–7 mm in diameter, opening along the dorsal side. Seeds long ellipsoid, translucent brownish.</p></tp:treatment-sec><tp:treatment-sec sec-type="phenology" id="SECID0E4KAC"><title>Phenology.</title><p>Flowering was found in August to November and fruiting in September to January.</p></tp:treatment-sec><tp:treatment-sec sec-type="etymology" id="SECID0ECLAC"><title>Etymology.</title><p>The specific epithet is derived from its special scutellate leaves.</p></tp:treatment-sec><tp:treatment-sec sec-type="Vietnamese names" id="SECID0EHLAC"><title>Vietnamese names.</title><p>Báo xuân đón lộc.</p></tp:treatment-sec><tp:treatment-sec sec-type="distribution" id="SECID0EMLAC"><title>Distribution and habitat.</title><p><italic><tp:taxon-name><tp:taxon-name-part taxon-name-part-type="genus" reg="Primulina">Primulina</tp:taxon-name-part><tp:taxon-name-part taxon-name-part-type="species" reg="scutellifolia">scutellifolia</tp:taxon-name-part></tp:taxon-name></italic> is currently only known from the type location. It grows scattered on humid fertile soils in the evergreen broadleaf forest at elevations of 1,450 to 1,950 m. Our surveys throughout forests of Khanh Hoa and Lam Dong Provinces, which have now been ongoing for more than ten years, confirm its distribution is confined to the eastern slopes of the Hon Giao Range. This is a locally endemic plant.</p></tp:treatment-sec><tp:treatment-sec sec-type="Preliminary conservation status" id="SECID0E4LAC"><title>Preliminary conservation status.</title><p>The plant has been recorded in one population at the type location, with Extent of Occurrence &lt;100 km<sup>2</sup> that is impacted by continued logging and not effectively protected. Therefore, we suggest the species to be categorized as Critically Endangered (A1a or B1a,b) (<xref ref-type="bibr" rid="B5">IUCN Standards and Petitions Subcommittee 2019</xref>).</p></tp:treatment-sec><tp:treatment-sec sec-type="﻿Discussion" id="SECID0EJMAC"><title>﻿Discussion</title><p><italic><tp:taxon-name><tp:taxon-name-part taxon-name-part-type="genus" reg="Primulina">Primulina</tp:taxon-name-part><tp:taxon-name-part taxon-name-part-type="species" reg="scutellifolia">scutellifolia</tp:taxon-name-part></tp:taxon-name></italic> is unique in the genus by its scutellate leaves. It may be confused with <italic><tp:taxon-name><tp:taxon-name-part taxon-name-part-type="genus" reg="Primulina">P.</tp:taxon-name-part><tp:taxon-name-part taxon-name-part-type="species" reg="annamensis">annamensis</tp:taxon-name-part></tp:taxon-name></italic> (Figure <xref ref-type="fig" rid="F2">2</xref>) which has similar general shapes, sizes and colours of habit, inflorescence, flower, and leaf (<xref ref-type="bibr" rid="B10">Pellegrin 1930</xref>; <xref ref-type="bibr" rid="B16">Wood 1974</xref>; <xref ref-type="bibr" rid="B11">Pham-Hoang 1993</xref>; <xref ref-type="bibr" rid="B12">Pham-Hoang 2003</xref>; <xref ref-type="bibr" rid="B15">Weber et al. 2011</xref>; <xref ref-type="bibr" rid="B14">Vu 2017</xref>). However, the latter taxon can be distinguished from our species in having abaxially and adaxially denser silky leaves with obviously cordate base, flat blade and entire or crenate margins, denser pilose petioles, denser glandular hairs on more than apical 2/3 of the gynoecium, bi-lipped stigma and bifid stigma lips with round lobes (Table <xref ref-type="table" rid="T1">1</xref>). Both species sometimes grow sympatrically but the latter is much more abundant. In dried specimens, the leaves of the new species look somehow subpeltate, which may be reminiscent of those in <italic><tp:taxon-name><tp:taxon-name-part taxon-name-part-type="genus" reg="Deinostigma">Deinostigma</tp:taxon-name-part><tp:taxon-name-part taxon-name-part-type="species" reg="tamiana">tamiana</tp:taxon-name-part></tp:taxon-name></italic> (B.L.Burtt) D.J.Middleton &amp; H.J.Atkins from northern Vietnam (<xref ref-type="bibr" rid="B1">Burtt 1999</xref>; <xref ref-type="bibr" rid="B9">Möller et al. 2016</xref>), but the latter is distinguishable by its slightly peltate leaves with hairs on both surfaces, short petioles, hooked hairs on pedicel and 4–9-flowered inflorescences. The scutellate leaf blades, often with yellowish-greenish spots and beautiful flowers of the new taxon, render it an ornamental plant of great potential.</p><table-wrap id="T1" position="float" orientation="portrait"><label>Table 1.</label><caption><p>Key morphological differences between <italic><tp:taxon-name><tp:taxon-name-part taxon-name-part-type="genus" reg="Primulina">Primulina</tp:taxon-name-part><tp:taxon-name-part taxon-name-part-type="species" reg="annamensis">annamensis</tp:taxon-name-part></tp:taxon-name></italic> and <italic><tp:taxon-name><tp:taxon-name-part taxon-name-part-type="genus" reg="Primulina">P.</tp:taxon-name-part><tp:taxon-name-part taxon-name-part-type="species" reg="scutellifolia">scutellifolia</tp:taxon-name-part></tp:taxon-name></italic>.</p></caption><table id="TID0EFSAE" rules="all"><tbody><tr><th rowspan="1" colspan="1">Characters</th><th rowspan="1" colspan="1">
                    <italic>
                      <tp:taxon-name><tp:taxon-name-part taxon-name-part-type="genus" reg="Primulina">P.</tp:taxon-name-part><tp:taxon-name-part taxon-name-part-type="species" reg="annamensis">annamensis</tp:taxon-name-part></tp:taxon-name>
                    </italic>
                  </th><th rowspan="1" colspan="1">
                    <italic>
                      <tp:taxon-name><tp:taxon-name-part taxon-name-part-type="genus" reg="Primulina">P.</tp:taxon-name-part><tp:taxon-name-part taxon-name-part-type="species" reg="scutellifolia">scutellifolia</tp:taxon-name-part></tp:taxon-name>
                    </italic>
                  </th></tr><tr><td rowspan="1" colspan="1">Petiole</td><td rowspan="1" colspan="1">densely pilose</td><td rowspan="1" colspan="1">appressed downwards tomentose</td></tr><tr><td rowspan="1" colspan="1">Lamina</td><td rowspan="1" colspan="1">flat, with obviously cordate base and entire or crenate margins, abaxially and adaxially densely silky</td><td rowspan="1" colspan="1">scutellate, with slightly sinuate base and serrate margins, adaxially glabrous, abaxially sparsely strigose</td></tr><tr><td rowspan="1" colspan="1">Gynoecium</td><td rowspan="1" colspan="1">densely glandular hairy on apical &gt;2/3</td><td rowspan="1" colspan="1">glandular hairy on apical 1/2</td></tr><tr><td rowspan="1" colspan="1">Stigma</td><td rowspan="1" colspan="1">bi-lipped; lips bifid with round lobes</td><td rowspan="1" colspan="1">upper lip absent; lower lip with slightly emarginated truncate apex</td></tr></tbody></table></table-wrap><fig id="F2" position="float" orientation="portrait"><object-id xmlns:xlink="http://www.w3.org/1999/xlink" content-type="doi" xlink:type="simple">10.3897/phytokeys.187.77856.figure2</object-id><object-id xmlns:xlink="http://www.w3.org/1999/xlink" content-type="arpha" xlink:type="simple">DAEEF279-77B5-5076-A272-034435CE51A8</object-id><label>Figure 2.</label><caption><p><italic><tp:taxon-name><tp:taxon-name-part taxon-name-part-type="genus" reg="Primulina">Primulina</tp:taxon-name-part><tp:taxon-name-part taxon-name-part-type="species" reg="annamensis">annamensis</tp:taxon-name-part></tp:taxon-name></italic><bold>A</bold> habit <bold>B</bold> stigma <bold>C</bold> leaf blade, adaxial surface <bold>D</bold> leaf blade, abaxial surface.</p></caption><graphic xmlns:xlink="http://www.w3.org/1999/xlink" xlink:href="phytokeys-187-015-g002.jpg" position="float" orientation="portrait" xlink:type="simple" id="oo_622375.jpg"><uri content-type="original_file" xlink:type="simple">https://binary.pensoft.net/fig/622375</uri></graphic></fig></tp:treatment-sec><ref-list><ref id="B5"><mixed-citation xmlns:xlink="http://www.w3.org/1999/xlink" xlink:type="simple"><institution xlink:type="simple">IUCN Standards and Petitions Committee</institution> (<year>2019</year>) Guidelines for Using the IUCN Red List Categories and Criteria. Version 14. Prepared by the Standards and Petitions Committee.<ext-link xlink:type="simple" ext-link-type="uri" xlink:href="http://www.iucnredlist.org/documents/RedListGuidelines.pdf">http://www.iucnredlist.org/documents/RedListGuidelines.pdf</ext-link></mixed-citation></ref><ref id="B10"><mixed-citation xmlns:xlink="http://www.w3.org/1999/xlink" xlink:type="simple"><person-group><name name-style="western"><surname>Pellegrin</surname><given-names>F</given-names></name></person-group> (<year>1930</year>) <tp:taxon-name><tp:taxon-name-part taxon-name-part-type="family">Gesneriaceae</tp:taxon-name-part></tp:taxon-name>. In: Lecomte H (Ed.) Flore générale de L’Indo-chine, Paris, 487–565.</mixed-citation></ref><ref id="B16"><mixed-citation xmlns:xlink="http://www.w3.org/1999/xlink" xlink:type="simple"><person-group><name name-style="western"><surname>Wood</surname><given-names>D</given-names></name></person-group> (<year>1974</year>) A revision of <italic><tp:taxon-name><tp:taxon-name-part taxon-name-part-type="genus">Chirita</tp:taxon-name-part></tp:taxon-name></italic> (<tp:taxon-name><tp:taxon-name-part taxon-name-part-type="family">Gesneriaceae</tp:taxon-name-part></tp:taxon-name>). Notes from the Royal Botanic Garden, Edinburgh.</mixed-citation></ref><ref id="B11"><mixed-citation xmlns:xlink="http://www.w3.org/1999/xlink" xlink:type="simple"><person-group><name name-style="western"><surname>Pham-Hoang</surname><given-names>H</given-names></name></person-group> (<year>1993</year>) Cây cỏ Việt Nam [An illustrated flora of Vietnam]. Vol. 3. Montreal, Canada.</mixed-citation></ref><ref id="B12"><mixed-citation xmlns:xlink="http://www.w3.org/1999/xlink" xlink:type="simple"><person-group><name name-style="western"><surname>Pham-Hoang</surname><given-names>H</given-names></name></person-group> (<year>2003</year>) Cây cỏ Việt Nam [An illustrated flora of Vietnam]. Vol. 3. Youth Publishing House, Ho Chi Minh.</mixed-citation></ref><ref id="B15"><mixed-citation xmlns:xlink="http://www.w3.org/1999/xlink" xlink:type="simple"><person-group><name name-style="western"><surname>Weber</surname><given-names>A</given-names></name><name name-style="western"><surname>Middleton</surname><given-names>DJ</given-names></name><name name-style="western"><surname>Forrest</surname><given-names>A</given-names></name><name name-style="western"><surname>Kiew</surname><given-names>R</given-names></name><name name-style="western"><surname>Lim</surname><given-names>CL</given-names></name><name name-style="western"><surname>Rafidah</surname><given-names>A</given-names></name><name name-style="western"><surname>Sontag</surname><given-names>S</given-names></name><name name-style="western"><surname>Triboun</surname><given-names>P</given-names></name><name name-style="western"><surname>Wei</surname><given-names>Y-G</given-names></name><name name-style="western"><surname>Yao</surname><given-names>TL</given-names></name><name name-style="western"><surname>Möller</surname><given-names>M</given-names></name></person-group> (<year>2011</year>) <article-title>Molecular systematics and remodelling of <italic><tp:taxon-name><tp:taxon-name-part taxon-name-part-type="genus">Chirita</tp:taxon-name-part></tp:taxon-name></italic> and associated genera (<tp:taxon-name><tp:taxon-name-part taxon-name-part-type="family">Gesneriaceae</tp:taxon-name-part></tp:taxon-name>).</article-title><source>Taxon</source><volume>60</volume>(<issue>3</issue>): <fpage>767</fpage>–<lpage>790</lpage>. <ext-link xlink:type="simple" ext-link-type="doi" xlink:href="10.1002/tax.603012">https://doi.org/10.1002/tax.603012</ext-link></mixed-citation></ref><ref id="B14"><mixed-citation xmlns:xlink="http://www.w3.org/1999/xlink" xlink:type="simple"><person-group><name name-style="western"><surname>Vu</surname><given-names>XP</given-names></name></person-group> (<year>2017</year>) <source>Flora of Vietnam 18: <tp:taxon-name><tp:taxon-name-part taxon-name-part-type="family">Gesneriaceae</tp:taxon-name-part></tp:taxon-name> Dumort.</source><publisher-name>Publishing House for Science and Technology</publisher-name>, <publisher-loc>Hanoi</publisher-loc>, <size units="page">416 pp</size>.</mixed-citation></ref><ref id="B1"><mixed-citation xmlns:xlink="http://www.w3.org/1999/xlink" xlink:type="simple"><person-group><name name-style="western"><surname>Burtt</surname><given-names>BL</given-names></name></person-group> (<year>1999</year>) A new rosulate chirita from Vietnam. The Gloxinian 49: e20.</mixed-citation></ref><ref id="B9"><mixed-citation xmlns:xlink="http://www.w3.org/1999/xlink" xlink:type="simple"><person-group><name name-style="western"><surname>Möller</surname><given-names>M</given-names></name><name name-style="western"><surname>Nishii</surname><given-names>K</given-names></name><name name-style="western"><surname>Atkins</surname><given-names>H</given-names></name><name name-style="western"><surname>Kong</surname><given-names>H</given-names></name><name name-style="western"><surname>Kang</surname><given-names>M</given-names></name><name name-style="western"><surname>Wei</surname><given-names>Y</given-names></name><name name-style="western"><surname>Wen</surname><given-names>F</given-names></name><name name-style="western"><surname>Hong</surname><given-names>X</given-names></name><name name-style="western"><surname>Middleton</surname><given-names>D</given-names></name></person-group> (<year>2016</year>) <article-title>An expansion of the genus <italic><tp:taxon-name><tp:taxon-name-part taxon-name-part-type="genus">Deinostigma</tp:taxon-name-part></tp:taxon-name></italic> (<tp:taxon-name><tp:taxon-name-part taxon-name-part-type="family">Gesneriaceae</tp:taxon-name-part></tp:taxon-name>).</article-title><source>Gardens’ Bulletin (Singapore)</source><volume>68</volume>(<issue>01</issue>): <fpage>145</fpage>–<lpage>172</lpage>. <ext-link xlink:type="simple" ext-link-type="doi" xlink:href="10.3850/S2382581216000119">https://doi.org/10.3850/S2382581216000119</ext-link></mixed-citation></ref></ref-list></tp:taxon-treatment>
